# Supplementary material for: Basal Complex and Basal Venation of Odonata Wings: Structural Diversity and Potential Role in the Wing Deformation
Source: PLoS One. 2016 Aug 11;11(8):e0160610. doi: 10.1371/journal.pone.0160610 (PMC4981387; doi:10.1371/journal.pone.0160610)
Supplement: S6 Video — (ZIP) [file pone.0160610.s006.zip]

Archive with 1 entries (1 files):
- S6 Video.avi
